# Supplementary material for: DynamicME: dynamic simulation and refinement of integrated models of metabolism and protein expression
Source: BMC Syst Biol. 2019 Jan 9;13:2. doi: 10.1186/s12918-018-0675-6 (PMC6327497; doi:10.1186/s12918-018-0675-6)
Supplement: Supplementary file 1 — Table S1. Reactions with perturbed keff. A subset of the genome-scale metabolic network was perturbed with respect to keff values, either manually or randomly. (XLSX 17 kb) [file 12918_2018_675_MOESM1_ESM.xlsx]

## Sheet: README
Column	Description
bigg_id	Reaction ID in the BiGG Models database (http://bigg.ucsd.edu/).
rxn	Reaction ID in the ME model.
keff	Effective rate constant with units of 1/s. Calibrated value provided if manually calibrated according to manuscript.
keff_nominal	Effective rate constant with units of 1/s. Nominal (uncalibrated) value in the ME model.
name	Reaction name in BiGG Models database.

## Sheet: table_S1
bigg_id	rxn	keff	keff_nominal	name
MALTabcpp	MALTabcpp_FWD_ABC-16-CPLX	117.901	117.901	Maltose transport via ABC system (periplasm)
GALabcpp	GALabcpp_FWD_ABC-46-CPLX	110.003	110.003	D-galactose transport via ABC system (periplasm)
GALt2pp	GALt2pp_FWD_GALP-MONOMER	40.1273	40.1273	D-galactose transport in via proton symport (periplasm)
GALabcpp	GALabcpp_FWD_ABC-18-CPLX	119.976	119.976	D-galactose transport via ABC system (periplasm)
GLYK	GLYK_FWD_GLYCEROL-KIN-CPLX_mod_mn2	25.7013	122.117	Glycerol kinase
GLYK	GLYK_FWD_GLYCEROL-KIN-CPLX_mod_mg2	25.7013	122.117	Glycerol kinase
L_LACD2	L__LACD2_FWD_L-LACTDEHYDROGFMN-MONOMER_mod_fmn	35.141	35.141	L-Lactate dehydrogenase (ubiquinone)
L_LACD2	L__LACD2_FWD_G6176-MONOMER_G6177-MONOMER_G6178-MONOMER	68.6085	68.6085	L-Lactate dehydrogenase (ubiquinone)
L_LACD3	L__LACD3_FWD_G6176-MONOMER_G6177-MONOMER_G6178-MONOMER	68.6085	68.6085	L-Lactate dehydrogenase (menaquinone)
L_LACD3	L__LACD3_FWD_L-LACTDEHYDROGFMN-MONOMER_mod_fmn	35.141	35.141	L-Lactate dehydrogenase (menaquinone)
L_LACt2rpp	L__LACt2rpp_REV_B2975-MONOMER	44.7268	44.7268	L-lactate reversible transport via proton symport (periplasm)
L_LACt2rpp	L__LACt2rpp_FWD_B2975-MONOMER	44.7268	44.7268	L-lactate reversible transport via proton symport (periplasm)
L_LACt2rpp	L__LACt2rpp_REV_LCTP-MONOMER	44.8674	44.8674	L-lactate reversible transport via proton symport (periplasm)
L_LACt2rpp	L__LACt2rpp_FWD_LCTP-MONOMER	44.8674	44.8674	L-lactate reversible transport via proton symport (periplasm)
PPS	PPS_FWD_PEPSYNTH-CPLX_mod_mg2	101.106	101.106	Phosphoenolpyruvate synthase
PPCK	PPCK_FWD_PEPCARBOXYKIN-MONOMER_mod_mg2	45.1277	45.1277	Phosphoenolpyruvate carboxykinase
PPCK	PPCK_FWD_PEPCARBOXYKIN-MONOMER_mod_ca2	45.1277	45.1277	Phosphoenolpyruvate carboxykinase
PPCK	PPCK_FWD_PEPCARBOXYKIN-MONOMER_mod_mn2	45.1277	45.1277	Phosphoenolpyruvate carboxykinase
PPC	PPC_FWD_PEPCARBOX-CPLX_mod_mg2	186.764	186.764	Phosphoenolpyruvate carboxylase
CS	CS_FWD_CITRATE-SI-SYNTHASE	493.213	493.213	Citrate synthase
ICDHyr	ICDHyr_REV_ISOCITHASE-CPLX_mod_mn2	62.2057	62.2057	Isocitrate dehydrogenase (NADP)
ICDHyr	ICDHyr_REV_ISOCITHASE-CPLX_mod_mg2	62.2057	62.2057	Isocitrate dehydrogenase (NADP)
ICDHyr	ICDHyr_FWD_ISOCITHASE-CPLX_mod_mg2	198.333	3905.97	Isocitrate dehydrogenase (NADP)
ICDHyr	ICDHyr_FWD_ISOCITHASE-CPLX_mod_mn2	198.333	3905.97	Isocitrate dehydrogenase (NADP)
CYTBO3_4pp	CYTBO3_4pp_FWD_CYT-O-UBIOX-CPLX_mod_pheme_mod_cu2	300	3469.43	Cytochrome oxidase bo3 (ubiquinol-8: 4 protons) (periplasm)
CYTBD2pp	CYTBD2pp_FWD_APP-UBIOX-CPLX_mod_pheme_mod_hemed	33.3358	66.6717	Cytochrome oxidase bd (menaquinol-8: 2 protons) (periplasm)
CYTBDpp	CYTBDpp_FWD_APP-UBIOX-CPLX_mod_pheme_mod_hemed	33.3358	66.6717	Cytochrome oxidase bd (ubiquinol-8: 2 protons) (periplasm)
CYTBDpp	CYTBDpp_FWD_CYT-D-UBIOX-CPLX_mod_pheme_mod_hemed	33.4129	66.8259	Cytochrome oxidase bd (ubiquinol-8: 2 protons) (periplasm)
DRPA	DRPA_FWD_DEOXYRIBOSE-P-ALD-MONOMER	25.4049	25.4049	Deoxyribose-phosphate aldolase
ENO	ENO_REV_Eno_dim_mod_4:mg2	165	165	Enolase
ENO	ENO_FWD_Eno_dim_mod_4:mg2	165	165	Enolase
PFK	PFK_FWD_6PFK-2-CPX_mod_mg2	48.0742	48.0742	Phosphofructokinase
PFK	PFK_FWD_6PFK-1-CPX_mod_mg2	85.2726	85.2726	Phosphofructokinase
PFL	PFL_FWD_EG11910-MONOMER_dimer	99.8369	99.8369	Pyruvate formate lyase
PFL	PFL_FWD_PYRUVFORMLY-INACTIVE-CPLX	99.3149	99.3149	Pyruvate formate lyase
PFL	PFL_FWD_KETOBUTFORMLY-INACT-MONOMER	59.3488	59.3488	Pyruvate formate lyase
PFL	PFL_FWD_PYRUVFORMLY-MONOMER_EG11784-MONOMER	66.3107	66.3107	Pyruvate formate lyase
HEX1	HEX1_FWD_GLUCOKIN-MONOMER	30.0724	30.0724	Hexokinase (D-glucose:ATP)
PGM	PGM_FWD_PGAM2-MONOMER	22.8374	22.8374	Phosphoglycerate mutase
PGM	PGM_FWD_PHOSGLYCMUTASE_mod_23bpg	43.6746	43.6746	Phosphoglycerate mutase
PGM	PGM_REV_PGMI-MONOMER_mod_mn2	43.149	43.149	Phosphoglycerate mutase
PGM	PGM_FWD_PGMI-MONOMER_mod_mn2	43.149	43.149	Phosphoglycerate mutase
PGM	PGM_REV_PHOSGLYCMUTASE_mod_23bpg	43.6746	43.6746	Phosphoglycerate mutase
PGM	PGM_REV_PGAM2-MONOMER	22.8374	22.8374	Phosphoglycerate mutase
PGK	PGK_REV_PGK-CPLX	65	65	Phosphoglycerate kinase
PGK	PGK_FWD_PGK-CPLX	65	65	Phosphoglycerate kinase
PGI	PGI_FWD_CPLX0-7877	4427.82	4427.82	Glucose-6-phosphate isomerase
PGI	PGI_REV_CPLX0-7877	4427.82	4427.82	Glucose-6-phosphate isomerase
GLCptspp	GLCptspp_FWD_CPLX-165	135.274	135.274	D-glucose transport via PEP:Pyr PTS (periplasm)
GLCptspp	GLCptspp_FWD_CPLX-164	139.159	139.159	D-glucose transport via PEP:Pyr PTS (periplasm)
GLCptspp	GLCptspp_FWD_CPLX-157	134.49	134.49	D-glucose transport via PEP:Pyr PTS (periplasm)
SERD_L	SERD_L_FWD_LSERINEDEAM2-MONOMER_mod_4fe4s	38.7909	38.7909	L-serine deaminase
SERD_L	SERD_L_FWD_CPLX0-7622_mod_4fe4s	65.009	65.009	L-serine deaminase
SERD_L	SERD_L_FWD_LSERINEDEAM1-MONOMER_mod_4fe4s	38.8797	38.8797	L-serine deaminase
SERD_L	SERD_L_FWD_TRYPTOPHAN-CPLX	116.45	116.45	L-serine deaminase
TALA	TALA_REV_TRANSALDOLB-CPLX	51.1148	51.1148	Transaldolase
TALA	TALA_REV_TRANSALDOLA-MONOMER	30.6793	30.6793	Transaldolase
TALA	TALA_FWD_TRANSALDOLB-CPLX	51.1148	51.1148	Transaldolase
TALA	TALA_FWD_TRANSALDOLA-MONOMER	30.6793	30.6793	Transaldolase
TKT2	TKT2_REV_TRANSKETOI-CPLX_mod_thmpp_mod_mn2_mod_mg2	87.5965	87.5965	Transketolase
TKT2	TKT2_REV_CPLX0-1261	52.5359	52.5359	Transketolase
TKT2	TKT2_FWD_CPLX0-1261	52.5359	52.5359	Transketolase
TKT2	TKT2_FWD_TRANSKETOI-CPLX_mod_thmpp_mod_mn2_mod_mg2	87.5965	87.5965	Transketolase
TKT1	TKT1_REV_CPLX0-1261_mod_thmpp	52.5359	52.5359	Transketolase
TKT1	TKT1_FWD_TRANSKETOI-CPLX_mod_thmpp_mod_mn2_mod_mg2	87.5965	87.5965	Transketolase
TKT1	TKT1_FWD_CPLX0-1261_mod_thmpp	52.5359	52.5359	Transketolase
TKT1	TKT1_REV_TRANSKETOI-CPLX_mod_thmpp_mod_mn2_mod_mg2	87.5965	87.5965	Transketolase
ACALD	ACALD_REV_ADHE-CPLX_mod_fe2	1026.89	1026.89	Acetaldehyde dehydrogenase (acetylating)
ACALD	ACALD_FWD_ADHE-CPLX_mod_fe2	1026.89	1026.89	Acetaldehyde dehydrogenase (acetylating)
ACALD	ACALD_FWD_MHPF-MONOMER	29.2348	29.2348	Acetaldehyde dehydrogenase (acetylating)
ACALD	ACALD_REV_MHPF-MONOMER	29.2348	29.2348	Acetaldehyde dehydrogenase (acetylating)
ACt2rpp	ACt2rpp_REV_CPLX_dummy	65	65	Acetate reversible transport via proton symport (periplasm)
ACt2rpp	ACt2rpp_FWD_CPLX_dummy	65	65	Acetate reversible transport via proton symport (periplasm)
GLYAT	GLYAT_FWD_AKBLIG-CPLX_mod_pydx5p	59.4957	59.4957	Glycine C-acetyltransferase
GLYAT	GLYAT_REV_AKBLIG-CPLX_mod_pydx5p	59.4957	59.4957	Glycine C-acetyltransferase
PTAr	PTAr_FWD_PHOSACETYLTRANS-CPLX	3277.29	3277.29	Phosphotransacetylase
PTAr	PTAr_REV_PHOSACETYLTRANS-CPLX	3277.29	3277.29	Phosphotransacetylase
PTAr	PTAr_REV_CPLX0-7912	52.0418	52.0418	Phosphotransacetylase
PTAr	PTAr_FWD_CPLX0-7912	52.0418	52.0418	Phosphotransacetylase
GAPD	GAPD_REV_GAPDH-A-CPLX	233	233	Glyceraldehyde-3-phosphate dehydrogenase
GAPD	GAPD_FWD_GAPDH-A-CPLX	233	233	Glyceraldehyde-3-phosphate dehydrogenase
ACKr	ACKr_REV_PROPKIN-MONOMER	35.8719	35.8719	Acetate kinase
ACKr	ACKr_FWD_PROPKIN-MONOMER	35.8719	35.8719	Acetate kinase
ACKr	ACKr_FWD_ACETATEKINA-MONOMER_mod_mg2	35.4824	35.4824	Acetate kinase
ACKr	ACKr_REV_ACETATEKINA-MONOMER_mod_mg2	35.4824	35.4824	Acetate kinase
ACKr	ACKr_REV_GARTRANSFORMYL2-MONOMER	34.9541	34.9541	Acetate kinase
ACKr	ACKr_FWD_GARTRANSFORMYL2-MONOMER	34.9541	34.9541	Acetate kinase
TPI	TPI_REV_TPI-CPLX	65	65	Triose-phosphate isomerase
TPI	TPI_FWD_TPI-CPLX	65	65	Triose-phosphate isomerase
FBA	FBA_FWD_FRUCBISALD-CLASSI	104.6	104.6	Fructose-bisphosphate aldolase
FBA	FBA_REV_G6960-MONOMER	27.483	27.483	Fructose-bisphosphate aldolase
FBA	FBA_REV_FRUCBISALD-CLASSII	104.6	104.6	Fructose-bisphosphate aldolase
FBA	FBA_REV_FRUCBISALD-CLASSI	104.6	104.6	Fructose-bisphosphate aldolase
FBA	FBA_FWD_G6960-MONOMER	27.483	27.483	Fructose-bisphosphate aldolase
FBA	FBA_FWD_FRUCBISALD-CLASSII	104.6	104.6	Fructose-bisphosphate aldolase
