# Supplementary material for: DynamicME: dynamic simulation and refinement of integrated models of metabolism and protein expression
Source: BMC Syst Biol. 2019 Jan 9;13:2. doi: 10.1186/s12918-018-0675-6 (PMC6327497; doi:10.1186/s12918-018-0675-6)
Supplement: Supplementary file 5 — Table S2. Lagged cross-correlation values. Cross-correlation values for fixed lag time of 1.2 h. (XLSX 41 kb) [file 12918_2018_675_MOESM5_ESM.xlsx]

## Sheet: README
Column	Description
locus	Gene locus tag
gene	Gene name
cc_fix	Cross-correlation for fixed lag value
dt	Time step
lag_fix	The fixed lag value in number of time steps
category	Cross-correlation value was low (<0.25), high (>0.64) or moderate (otherwise)
COG_class	Cluster of Orthologous Groups class
COG_description	Cluster of Orthologous Groups description

## Sheet: TableS2
locus	gene	cc_fix	dt	lag_fix	category	COG_class	COG_description
b0003	thrB	0.781061	0.1	12	High cross-correlation (272)	METABOLISM	Amino acid transport and metabolism
b0004	thrC	0.74419	0.1	12	High cross-correlation (272)	METABOLISM	Amino acid transport and metabolism
b0008	talB	0.5679	0.1	12	Moderate	METABOLISM	Carbohydrate transport and metabolism
b0014	dnaK	-0.524894	0.1	12	Low cross-correlation (183)	CELLULAR PROCESSES AND SIGNALING	Posttranslational modification, protein turnover, chaperones
b0015	dnaJ	0.569514	0.1	12	High cross-correlation (272)	CELLULAR PROCESSES AND SIGNALING	Posttranslational modification, protein turnover, chaperones
b0023	rpsT	0.713697	0.1	12	High cross-correlation (272)	INFORMATION STORAGE AND PROCESSING	Translation, ribosomal structure and biogenesis
b0025	ribF	-0.636675	0.1	12	Low cross-correlation (183)	METABOLISM	Coenzyme transport and metabolism
b0026	ileS	0.743827	0.1	12	High cross-correlation (272)	INFORMATION STORAGE AND PROCESSING	Translation, ribosomal structure and biogenesis
b0029	ispH	0.73056	0.1	12	High cross-correlation (272)	METABOLISM	Lipid transport and metabolism
b0031	dapB	0.754947	0.1	12	High cross-correlation (272)	METABOLISM	Amino acid transport and metabolism
b0051	rsmA	0.693292	0.1	12	High cross-correlation (272)	INFORMATION STORAGE AND PROCESSING	Translation, ribosomal structure and biogenesis
b0052	pdxA	0.761583	0.1	12	High cross-correlation (272)	METABOLISM	Coenzyme transport and metabolism
b0053	surA	0.0242081	0.1	12	Low cross-correlation (183)	CELLULAR PROCESSES AND SIGNALING	Posttranslational modification, protein turnover, chaperones
b0058	rluA	-0.68152	0.1	12	Low cross-correlation (183)	INFORMATION STORAGE AND PROCESSING	Translation, ribosomal structure and biogenesis
b0071	leuD	0.503879	0.1	12	Moderate	METABOLISM	Amino acid transport and metabolism
b0072	leuC	0.555924	0.1	12	Moderate	METABOLISM	Amino acid transport and metabolism
b0073	leuB	0.576762	0.1	12	Moderate	METABOLISM	Energy production and conversion
b0074	leuA	0.555684	0.1	12	Moderate	METABOLISM	Amino acid transport and metabolism
b0077	ilvI	0.685132	0.1	12	High cross-correlation (272)	METABOLISM	Amino acid transport and metabolism
b0078	ilvH	0.632116	0.1	12	Moderate	METABOLISM	Amino acid transport and metabolism
b0084	ftsI	0.240936	0.1	12	Low cross-correlation (183)	CELLULAR PROCESSES AND SIGNALING	Cell cycle control, cell division, chromosome partitioning
b0086	murF	0.656074	0.1	12	High cross-correlation (272)	CELLULAR PROCESSES AND SIGNALING	Cell wall/membrane/envelope biogenesis
b0087	mraY	0.63995	0.1	12	High cross-correlation (272)	CELLULAR PROCESSES AND SIGNALING	Cell wall/membrane/envelope biogenesis
b0088	murD	0.577886	0.1	12	Moderate	CELLULAR PROCESSES AND SIGNALING	Cell wall/membrane/envelope biogenesis
b0090	murG	0.489178	0.1	12	Moderate	CELLULAR PROCESSES AND SIGNALING	Cell wall/membrane/envelope biogenesis
b0091	murC	0.517985	0.1	12	Moderate	CELLULAR PROCESSES AND SIGNALING	Cell wall/membrane/envelope biogenesis
b0096	lpxC	-0.390672	0.1	12	Low cross-correlation (183)	CELLULAR PROCESSES AND SIGNALING	Cell wall/membrane/envelope biogenesis
b0098	secA	0.514447	0.1	12	Moderate	CELLULAR PROCESSES AND SIGNALING	Intracellular trafficking, secretion, and vesicular transport
b0109	nadC	0.680418	0.1	12	High cross-correlation (272)	METABOLISM	Coenzyme transport and metabolism
b0114	aceE	0.789355	0.1	12	High cross-correlation (272)	METABOLISM	Energy production and conversion
b0116	lpd	-0.0469057	0.1	12	Low cross-correlation (183)	METABOLISM	Energy production and conversion
b0125	hpt	0.73488	0.1	12	High cross-correlation (272)	METABOLISM	Nucleotide transport and metabolism
b0154	hemL	-0.729281	0.1	12	Low cross-correlation (183)	METABOLISM	Coenzyme transport and metabolism
b0156	erpA	0.410089	0.1	12	Moderate	CELLULAR PROCESSES AND SIGNALING	Posttranslational modification, protein turnover, chaperones
b0158	btuF	0.759626	0.1	12	High cross-correlation (272)	METABOLISM	Inorganic ion transport and metabolism
b0159	mtn	0.728345	0.1	12	High cross-correlation (272)	METABOLISM	Nucleotide transport and metabolism
b0166	dapD	0.71417	0.1	12	High cross-correlation (272)	METABOLISM	Amino acid transport and metabolism
b0168	map	0.734105	0.1	12	High cross-correlation (272)	INFORMATION STORAGE AND PROCESSING	Translation, ribosomal structure and biogenesis
b0169	rpsB	0.785562	0.1	12	High cross-correlation (272)	INFORMATION STORAGE AND PROCESSING	Translation, ribosomal structure and biogenesis
b0172	frr	-0.44784	0.1	12	Low cross-correlation (183)	INFORMATION STORAGE AND PROCESSING	Translation, ribosomal structure and biogenesis
b0173	dxr	-0.657182	0.1	12	Low cross-correlation (183)	METABOLISM	Lipid transport and metabolism
b0175	cdsA	0.675939	0.1	12	High cross-correlation (272)	METABOLISM	Lipid transport and metabolism
b0177	bamA	-0.412804	0.1	12	Low cross-correlation (183)	CELLULAR PROCESSES AND SIGNALING	Cell wall/membrane/envelope biogenesis
b0179	lpxD	0.682245	0.1	12	High cross-correlation (272)	CELLULAR PROCESSES AND SIGNALING	Cell wall/membrane/envelope biogenesis
b0181	lpxA	0.471067	0.1	12	Moderate	CELLULAR PROCESSES AND SIGNALING	Cell wall/membrane/envelope biogenesis
b0182	lpxB	0.719152	0.1	12	High cross-correlation (272)	CELLULAR PROCESSES AND SIGNALING	Cell wall/membrane/envelope biogenesis
b0185	accA	0.74686	0.1	12	High cross-correlation (272)	METABOLISM	Lipid transport and metabolism
b0188	tilS	0.680015	0.1	12	High cross-correlation (272)	INFORMATION STORAGE AND PROCESSING	Translation, ribosomal structure and biogenesis
b0194	proS	0.782769	0.1	12	High cross-correlation (272)	INFORMATION STORAGE AND PROCESSING	Translation, ribosomal structure and biogenesis
b0221	fadE	-0.761212	0.1	12	Low cross-correlation (183)	METABOLISM	Lipid transport and metabolism
b0238	gpt	0.828861	0.1	12	High cross-correlation (272)	METABOLISM	Coenzyme transport and metabolism
b0242	proB	0.713547	0.1	12	High cross-correlation (272)	METABOLISM	Amino acid transport and metabolism
b0243	proA	0.570504	0.1	12	High cross-correlation (272)	METABOLISM	Amino acid transport and metabolism
b0306	ykgE	0.301555	0.1	12	Moderate	METABOLISM	Energy production and conversion
b0307	ykgF	0.107255	0.1	12	Low cross-correlation (183)	METABOLISM	Energy production and conversion
b0308	ykgG	-0.0798651	0.1	12	Low cross-correlation (183)	METABOLISM	Energy production and conversion
b0339	cynT	-0.0671398	0.1	12	Moderate	METABOLISM	Inorganic ion transport and metabolism
b0369	hemB	-0.727213	0.1	12	Low cross-correlation (183)	METABOLISM	Coenzyme transport and metabolism
b0381	ddlA	0.542132	0.1	12	Moderate	CELLULAR PROCESSES AND SIGNALING	Cell wall/membrane/envelope biogenesis
b0386	proC	0.720039	0.1	12	High cross-correlation (272)	METABOLISM	Amino acid transport and metabolism
b0405	queA	0.80284	0.1	12	High cross-correlation (272)	INFORMATION STORAGE AND PROCESSING	Translation, ribosomal structure and biogenesis
b0406	tgt	0.779891	0.1	12	High cross-correlation (272)	INFORMATION STORAGE AND PROCESSING	Translation, ribosomal structure and biogenesis
b0408	secD	-0.695111	0.1	12	Low cross-correlation (183)	CELLULAR PROCESSES AND SIGNALING	Intracellular trafficking, secretion, and vesicular transport
b0409	secF	-0.736951	0.1	12	Low cross-correlation (183)	CELLULAR PROCESSES AND SIGNALING	Intracellular trafficking, secretion, and vesicular transport
b0414	ribD	-0.705472	0.1	12	Low cross-correlation (183)	METABOLISM	Coenzyme transport and metabolism
b0415	ribE	-0.725894	0.1	12	Low cross-correlation (183)	METABOLISM	Coenzyme transport and metabolism
b0416	nusB	0.738703	0.1	12	High cross-correlation (272)	INFORMATION STORAGE AND PROCESSING	Transcription
b0417	thiL	-0.732811	0.1	12	Low cross-correlation (183)	METABOLISM	Coenzyme transport and metabolism
b0420	dxs	0.712764	0.1	12	High cross-correlation (272)	METABOLISM	Coenzyme transport and metabolism
b0423	thiI	0.78777	0.1	12	High cross-correlation (272)	METABOLISM	Inorganic ion transport and metabolism
b0423	thiI	0.78777	0.1	12	High cross-correlation (272)	METABOLISM	Coenzyme transport and metabolism
b0429	cyoD	-0.685331	0.1	12	Low cross-correlation (183)	METABOLISM	Energy production and conversion
b0430	cyoC	-0.68518	0.1	12	Low cross-correlation (183)	METABOLISM	Energy production and conversion
b0431	cyoB	-0.706797	0.1	12	Low cross-correlation (183)	METABOLISM	Energy production and conversion
b0432	cyoA	-0.691761	0.1	12	Low cross-correlation (183)	METABOLISM	Energy production and conversion
b0436	tig	0.699786	0.1	12	High cross-correlation (272)	CELLULAR PROCESSES AND SIGNALING	Posttranslational modification, protein turnover, chaperones
b0444	queC	0.47215	0.1	12	Moderate	INFORMATION STORAGE AND PROCESSING	Translation, ribosomal structure and biogenesis
b0452	tesB	-0.76057	0.1	12	Low cross-correlation (183)	METABOLISM	Lipid transport and metabolism
b0469	apt	0.750358	0.1	12	High cross-correlation (272)	METABOLISM	Nucleotide transport and metabolism
b0474	adk	0.669765	0.1	12	High cross-correlation (272)	METABOLISM	Nucleotide transport and metabolism
b0475	hemH	0.610463	0.1	12	Moderate	METABOLISM	Coenzyme transport and metabolism
b0507	gcl	-0.470834	0.1	12	Low cross-correlation (183)	METABOLISM	Secondary metabolites biosynthesis, transport and catabolism
b0522	purK	0.776493	0.1	12	High cross-correlation (272)	METABOLISM	Nucleotide transport and metabolism
b0523	purE	0.767854	0.1	12	High cross-correlation (272)	METABOLISM	Nucleotide transport and metabolism
b0524	lpxH	0.766031	0.1	12	High cross-correlation (272)	CELLULAR PROCESSES AND SIGNALING	Cell wall/membrane/envelope biogenesis
b0526	cysS	0.77355	0.1	12	High cross-correlation (272)	INFORMATION STORAGE AND PROCESSING	Translation, ribosomal structure and biogenesis
b0529	folD	0.716082	0.1	12	High cross-correlation (272)	METABOLISM	Coenzyme transport and metabolism
b0578	nfsB	-0.682574	0.1	12	Low cross-correlation (183)	METABOLISM	Energy production and conversion
b0630	lipB	0.708996	0.1	12	High cross-correlation (272)	METABOLISM	Coenzyme transport and metabolism
b0636	rlmH	0.728387	0.1	12	High cross-correlation (272)	INFORMATION STORAGE AND PROCESSING	Translation, ribosomal structure and biogenesis
b0639	nadD	0.769574	0.1	12	High cross-correlation (272)	METABOLISM	Coenzyme transport and metabolism
b0642	leuS	0.808675	0.1	12	High cross-correlation (272)	INFORMATION STORAGE AND PROCESSING	Translation, ribosomal structure and biogenesis
b0661	miaB	0.822036	0.1	12	High cross-correlation (272)	INFORMATION STORAGE AND PROCESSING	Translation, ribosomal structure and biogenesis
b0674	asnB	0.736792	0.1	12	High cross-correlation (272)	METABOLISM	Amino acid transport and metabolism
b0680	glnS	0.72592	0.1	12	High cross-correlation (272)	INFORMATION STORAGE AND PROCESSING	Translation, ribosomal structure and biogenesis
b0720	gltA	-0.368546	0.1	12	Low cross-correlation (183)	METABOLISM	Energy production and conversion
b0721	sdhC	-0.663248	0.1	12	Low cross-correlation (183)	METABOLISM	Energy production and conversion
b0722	sdhD	-0.693549	0.1	12	Low cross-correlation (183)	METABOLISM	Energy production and conversion
b0723	sdhA	-0.688752	0.1	12	Low cross-correlation (183)	METABOLISM	Energy production and conversion
b0724	sdhB	-0.712212	0.1	12	Low cross-correlation (183)	METABOLISM	Energy production and conversion
b0726	sucA	-0.67509	0.1	12	Low cross-correlation (183)	METABOLISM	Energy production and conversion
b0727	sucB	-0.657374	0.1	12	Low cross-correlation (183)	METABOLISM	Energy production and conversion
b0728	sucC	-0.598478	0.1	12	Low cross-correlation (183)	METABOLISM	Energy production and conversion
b0729	sucD	-0.569589	0.1	12	Low cross-correlation (183)	METABOLISM	Energy production and conversion
b0750	nadA	0.7178	0.1	12	High cross-correlation (272)	METABOLISM	Coenzyme transport and metabolism
b0755	gpmA	-0.679667	0.1	12	Low cross-correlation (183)	METABOLISM	Carbohydrate transport and metabolism
b0757	galK	0.506692	0.1	12	Moderate	METABOLISM	Carbohydrate transport and metabolism
b0758	galT	0.457108	0.1	12	Moderate	METABOLISM	Carbohydrate transport and metabolism
b0759	galE	0.414575	0.1	12	Moderate	CELLULAR PROCESSES AND SIGNALING	Cell wall/membrane/envelope biogenesis
b0767	pgl	-0.0551228	0.1	12	Low cross-correlation (183)	METABOLISM	Carbohydrate transport and metabolism
b0807	rlmF	0.762996	0.1	12	High cross-correlation (272)	INFORMATION STORAGE AND PROCESSING	Translation, ribosomal structure and biogenesis
b0825	fsaA	-0.222034	0.1	12	Low cross-correlation (183)	METABOLISM	Carbohydrate transport and metabolism
b0841	ybjG	0.804244	0.1	12	High cross-correlation (272)	METABOLISM	Lipid transport and metabolism
b0859	rlmC	0.686216	0.1	12	High cross-correlation (272)	INFORMATION STORAGE AND PROCESSING	Translation, ribosomal structure and biogenesis
b0884	infA	0.642521	0.1	12	High cross-correlation (272)	INFORMATION STORAGE AND PROCESSING	Translation, ribosomal structure and biogenesis
b0888	trxB	0.697656	0.1	12	High cross-correlation (272)	CELLULAR PROCESSES AND SIGNALING	Posttranslational modification, protein turnover, chaperones
b0891	lolA	0.105945	0.1	12	Low cross-correlation (183)	CELLULAR PROCESSES AND SIGNALING	Cell wall/membrane/envelope biogenesis
b0893	serS	0.660617	0.1	12	High cross-correlation (272)	INFORMATION STORAGE AND PROCESSING	Translation, ribosomal structure and biogenesis
b0907	serC	0.733182	0.1	12	High cross-correlation (272)	METABOLISM	Coenzyme transport and metabolism
b0908	aroA	0.75959	0.1	12	High cross-correlation (272)	METABOLISM	Amino acid transport and metabolism
b0910	cmk	-0.22674	0.1	12	Low cross-correlation (183)	METABOLISM	Nucleotide transport and metabolism
b0911	rpsA	0.740561	0.1	12	High cross-correlation (272)	INFORMATION STORAGE AND PROCESSING	Translation, ribosomal structure and biogenesis
b0911	rpsA	0.740561	0.1	12	High cross-correlation (272)	INFORMATION STORAGE AND PROCESSING	Transcription
b0914	msbA	0.761493	0.1	12	High cross-correlation (272)	CELLULAR PROCESSES AND SIGNALING	Defense mechanisms
b0915	lpxK	0.648238	0.1	12	High cross-correlation (272)	CELLULAR PROCESSES AND SIGNALING	Cell wall/membrane/envelope biogenesis
b0918	kdsB	0.848171	0.1	12	High cross-correlation (272)	CELLULAR PROCESSES AND SIGNALING	Cell wall/membrane/envelope biogenesis
b0928	aspC	0.644672	0.1	12	Moderate	METABOLISM	Amino acid transport and metabolism
b0945	pyrD	0.812718	0.1	12	High cross-correlation (272)	METABOLISM	Nucleotide transport and metabolism
b0948	rlmL	0.751764	0.1	12	High cross-correlation (272)	INFORMATION STORAGE AND PROCESSING	Translation, ribosomal structure and biogenesis
b0967	rlmI	0.806794	0.1	12	High cross-correlation (272)	INFORMATION STORAGE AND PROCESSING	Translation, ribosomal structure and biogenesis
b0969	tusE	0.660839	0.1	12	High cross-correlation (272)	METABOLISM	Inorganic ion transport and metabolism
b1062	pyrC	0.797992	0.1	12	High cross-correlation (272)	METABOLISM	Nucleotide transport and metabolism
b1069	murJ	0.779996	0.1	12	High cross-correlation (272)	CELLULAR PROCESSES AND SIGNALING	Cell wall/membrane/envelope biogenesis
b1086	rluC	0.773712	0.1	12	High cross-correlation (272)	INFORMATION STORAGE AND PROCESSING	Translation, ribosomal structure and biogenesis
b1089	rpmF	0.544249	0.1	12	Moderate	INFORMATION STORAGE AND PROCESSING	Translation, ribosomal structure and biogenesis
b1092	fabD	0.734527	0.1	12	High cross-correlation (272)	METABOLISM	Lipid transport and metabolism
b1093	fabG	0.602276	0.1	12	Moderate	METABOLISM	Lipid transport and metabolism
b1114	mfd	0.697384	0.1	12	High cross-correlation (272)	INFORMATION STORAGE AND PROCESSING	Replication, recombination and repair
b1116	lolC	0.643045	0.1	12	Moderate	CELLULAR PROCESSES AND SIGNALING	Cell wall/membrane/envelope biogenesis
b1117	lolD	0.642885	0.1	12	Moderate	CELLULAR PROCESSES AND SIGNALING	Cell wall/membrane/envelope biogenesis
b1118	lolE	-0.0120194	0.1	12	Low cross-correlation (183)	CELLULAR PROCESSES AND SIGNALING	Cell wall/membrane/envelope biogenesis
b1131	purB	0.780906	0.1	12	High cross-correlation (272)	METABOLISM	Nucleotide transport and metabolism
b1133	mnmA	0.768041	0.1	12	High cross-correlation (272)	INFORMATION STORAGE AND PROCESSING	Translation, ribosomal structure and biogenesis
b1136	icd	-0.512308	0.1	12	Low cross-correlation (183)	METABOLISM	Energy production and conversion
b1206	dauA	0.34571	0.1	12	Moderate	METABOLISM	Inorganic ion transport and metabolism
b1207	prs	0.736824	0.1	12	High cross-correlation (272)	METABOLISM	Nucleotide transport and metabolism
b1208	ispE	0.689506	0.1	12	High cross-correlation (272)	METABOLISM	Lipid transport and metabolism
b1209	lolB	0.646938	0.1	12	High cross-correlation (272)	CELLULAR PROCESSES AND SIGNALING	Cell wall/membrane/envelope biogenesis
b1210	hemA	-0.612839	0.1	12	Low cross-correlation (183)	METABOLISM	Coenzyme transport and metabolism
b1211	prfA	0.73349	0.1	12	High cross-correlation (272)	INFORMATION STORAGE AND PROCESSING	Translation, ribosomal structure and biogenesis
b1215	kdsA	0.64895	0.1	12	Moderate	CELLULAR PROCESSES AND SIGNALING	Cell wall/membrane/envelope biogenesis
b1241	adhE	-0.497266	0.1	12	Low cross-correlation (183)	METABOLISM	Energy production and conversion
b1252	tonB	-0.437312	0.1	12	Low cross-correlation (183)	CELLULAR PROCESSES AND SIGNALING	Cell wall/membrane/envelope biogenesis
b1260	trpA	0.687485	0.1	12	High cross-correlation (272)	METABOLISM	Amino acid transport and metabolism
b1261	trpB	0.688109	0.1	12	High cross-correlation (272)	METABOLISM	Amino acid transport and metabolism
b1262	trpC	0.691196	0.1	12	High cross-correlation (272)	METABOLISM	Amino acid transport and metabolism
b1263	trpD	0.69242	0.1	12	High cross-correlation (272)	METABOLISM	Amino acid transport and metabolism
b1264	trpE	0.721724	0.1	12	High cross-correlation (272)	METABOLISM	Amino acid transport and metabolism
b1269	rluB	0.777028	0.1	12	High cross-correlation (272)	INFORMATION STORAGE AND PROCESSING	Translation, ribosomal structure and biogenesis
b1270	btuR	0.529501	0.1	12	Moderate	METABOLISM	Coenzyme transport and metabolism
b1276	acnA	0.603711	0.1	12	High cross-correlation (272)	METABOLISM	Energy production and conversion
b1277	ribA	-0.776713	0.1	12	Low cross-correlation (183)	METABOLISM	Coenzyme transport and metabolism
b1281	pyrF	0.805565	0.1	12	High cross-correlation (272)	METABOLISM	Nucleotide transport and metabolism
b1344	ttcA	0.727915	0.1	12	High cross-correlation (272)	INFORMATION STORAGE AND PROCESSING	Translation, ribosomal structure and biogenesis
b1377	ompN	0.532378	0.1	12	Moderate	CELLULAR PROCESSES AND SIGNALING	Cell wall/membrane/envelope biogenesis
b1378	ydbK	0.32314	0.1	12	Moderate	METABOLISM	Energy production and conversion
b1602	pntB	0.731461	0.1	12	High cross-correlation (272)	METABOLISM	Energy production and conversion
b1603	pntA	0.688701	0.1	12	High cross-correlation (272)	METABOLISM	Energy production and conversion
b1612	fumA	-0.573782	0.1	12	Low cross-correlation (183)	METABOLISM	Energy production and conversion
b1621	malX	-0.642659	0.1	12	Low cross-correlation (183)	METABOLISM	Carbohydrate transport and metabolism
b1622	malY	0.584995	0.1	12	Moderate	METABOLISM	Amino acid transport and metabolism
b1637	tyrS	0.684075	0.1	12	High cross-correlation (272)	INFORMATION STORAGE AND PROCESSING	Translation, ribosomal structure and biogenesis
b1652	rnt	0.78225	0.1	12	High cross-correlation (272)	INFORMATION STORAGE AND PROCESSING	Replication, recombination and repair
b1656	sodB	-0.765491	0.1	12	Low cross-correlation (183)	METABOLISM	Inorganic ion transport and metabolism
b1662	ribC	0.52862	0.1	12	High cross-correlation (272)	METABOLISM	Coenzyme transport and metabolism
b1676	pykF	-0.257573	0.1	12	Low cross-correlation (183)	METABOLISM	Carbohydrate transport and metabolism
b1692	ydiB	-0.677298	0.1	12	Low cross-correlation (183)	METABOLISM	Amino acid transport and metabolism
b1693	aroD	0.675171	0.1	12	High cross-correlation (272)	METABOLISM	Amino acid transport and metabolism
b1702	ppsA	-0.0440458	0.1	12	Low cross-correlation (183)	METABOLISM	Carbohydrate transport and metabolism
b1709	btuD	-0.157204	0.1	12	Low cross-correlation (183)	METABOLISM	Coenzyme transport and metabolism
b1711	btuC	0.648975	0.1	12	High cross-correlation (272)	METABOLISM	Coenzyme transport and metabolism
b1713	pheT	0.71619	0.1	12	High cross-correlation (272)	INFORMATION STORAGE AND PROCESSING	Translation, ribosomal structure and biogenesis
b1714	pheS	0.742422	0.1	12	High cross-correlation (272)	INFORMATION STORAGE AND PROCESSING	Translation, ribosomal structure and biogenesis
b1716	rplT	0.214902	0.1	12	Low cross-correlation (183)	INFORMATION STORAGE AND PROCESSING	Translation, ribosomal structure and biogenesis
b1717	rpmI	-0.290955	0.1	12	Low cross-correlation (183)	INFORMATION STORAGE AND PROCESSING	Translation, ribosomal structure and biogenesis
b1719	thrS	-0.306872	0.1	12	Low cross-correlation (183)	INFORMATION STORAGE AND PROCESSING	Translation, ribosomal structure and biogenesis
b1723	pfkB	0.252332	0.1	12	Moderate	METABOLISM	Carbohydrate transport and metabolism
b1740	nadE	0.56627	0.1	12	Moderate	METABOLISM	Coenzyme transport and metabolism
b1748	astC	-0.749162	0.1	12	Low cross-correlation (183)	METABOLISM	Amino acid transport and metabolism
b1761	gdhA	0.681286	0.1	12	High cross-correlation (272)	METABOLISM	Amino acid transport and metabolism
b1773	ydjI	0.305792	0.1	12	High cross-correlation (272)	METABOLISM	Carbohydrate transport and metabolism
b1779	gapA	-0.148925	0.1	12	Low cross-correlation (183)	METABOLISM	Carbohydrate transport and metabolism
b1817	manX	-0.706666	0.1	12	Low cross-correlation (183)	METABOLISM	Carbohydrate transport and metabolism
b1818	manY	-0.562217	0.1	12	Low cross-correlation (183)	METABOLISM	Carbohydrate transport and metabolism
b1819	manZ	-0.654594	0.1	12	Low cross-correlation (183)	METABOLISM	Carbohydrate transport and metabolism
b1822	rlmA	0.802736	0.1	12	High cross-correlation (272)	METABOLISM	Coenzyme transport and metabolism
b1835	rsmF	0.769024	0.1	12	High cross-correlation (272)	INFORMATION STORAGE AND PROCESSING	Translation, ribosomal structure and biogenesis
b1849	purT	-0.772404	0.1	12	Low cross-correlation (183)	METABOLISM	Nucleotide transport and metabolism
b1850	eda	0.135445	0.1	12	Low cross-correlation (183)	METABOLISM	Carbohydrate transport and metabolism
b1851	edd	0.0380097	0.1	12	Moderate	METABOLISM	Amino acid transport and metabolism
b1852	zwf	0.320705	0.1	12	Moderate	METABOLISM	Carbohydrate transport and metabolism
b1866	aspS	0.711233	0.1	12	High cross-correlation (272)	INFORMATION STORAGE AND PROCESSING	Translation, ribosomal structure and biogenesis
b1870	cmoA	0.600921	0.1	12	Moderate	METABOLISM	Coenzyme transport and metabolism
b1871	cmoB	0.66583	0.1	12	High cross-correlation (272)	METABOLISM	Secondary metabolites biosynthesis, transport and catabolism
b1876	argS	0.818129	0.1	12	High cross-correlation (272)	INFORMATION STORAGE AND PROCESSING	Translation, ribosomal structure and biogenesis
b1922	fliA	-0.605192	0.1	12	Low cross-correlation (183)	INFORMATION STORAGE AND PROCESSING	Transcription
b2019	hisG	0.725271	0.1	12	High cross-correlation (272)	METABOLISM	Amino acid transport and metabolism
b2020	hisD	0.697799	0.1	12	High cross-correlation (272)	METABOLISM	Amino acid transport and metabolism
b2021	hisC	0.689063	0.1	12	High cross-correlation (272)	METABOLISM	Amino acid transport and metabolism
b2022	hisB	0.731209	0.1	12	High cross-correlation (272)	METABOLISM	Amino acid transport and metabolism
b2023	hisH	0.722195	0.1	12	High cross-correlation (272)	METABOLISM	Amino acid transport and metabolism
b2024	hisA	0.734036	0.1	12	High cross-correlation (272)	METABOLISM	Amino acid transport and metabolism
b2025	hisF	0.69421	0.1	12	High cross-correlation (272)	METABOLISM	Amino acid transport and metabolism
b2026	hisI	0.676014	0.1	12	High cross-correlation (272)	METABOLISM	Amino acid transport and metabolism
b2029	gnd	0.510451	0.1	12	Moderate	METABOLISM	Carbohydrate transport and metabolism
b2097	fbaB	-0.746607	0.1	12	Low cross-correlation (183)	METABOLISM	Carbohydrate transport and metabolism
b2103	thiD	-0.723198	0.1	12	Low cross-correlation (183)	METABOLISM	Coenzyme transport and metabolism
b2114	metG	0.710065	0.1	12	High cross-correlation (272)	INFORMATION STORAGE AND PROCESSING	Translation, ribosomal structure and biogenesis
b2140	dusC	0.613752	0.1	12	High cross-correlation (272)	INFORMATION STORAGE AND PROCESSING	Translation, ribosomal structure and biogenesis
b2153	folE	0.713724	0.1	12	High cross-correlation (272)	METABOLISM	Coenzyme transport and metabolism
b2185	rplY	0.665022	0.1	12	High cross-correlation (272)	INFORMATION STORAGE AND PROCESSING	Translation, ribosomal structure and biogenesis
b2276	nuoN	-0.721542	0.1	12	Low cross-correlation (183)	METABOLISM	Energy production and conversion
b2277	nuoM	-0.705336	0.1	12	Low cross-correlation (183)	METABOLISM	Energy production and conversion
b2278	nuoL	-0.729057	0.1	12	Low cross-correlation (183)	METABOLISM	Energy production and conversion
b2279	nuoK	-0.721035	0.1	12	Low cross-correlation (183)	METABOLISM	Energy production and conversion
b2280	nuoJ	-0.719683	0.1	12	Low cross-correlation (183)	METABOLISM	Energy production and conversion
b2281	nuoI	-0.727559	0.1	12	Low cross-correlation (183)	METABOLISM	Energy production and conversion
b2282	nuoH	-0.73895	0.1	12	Low cross-correlation (183)	METABOLISM	Energy production and conversion
b2283	nuoG	-0.750043	0.1	12	Low cross-correlation (183)	POORLY CHARACTERIZED	General function prediction only
b2283	nuoG	-0.750043	0.1	12	Low cross-correlation (183)	METABOLISM	Energy production and conversion
b2284	nuoF	-0.662357	0.1	12	Low cross-correlation (183)	METABOLISM	Energy production and conversion
b2285	nuoE	-0.625891	0.1	12	Low cross-correlation (183)	METABOLISM	Energy production and conversion
b2286	nuoC	-0.7068	0.1	12	Low cross-correlation (183)	METABOLISM	Energy production and conversion
b2287	nuoB	-0.656922	0.1	12	Low cross-correlation (183)	METABOLISM	Energy production and conversion
b2288	nuoA	-0.511779	0.1	12	Low cross-correlation (183)	METABOLISM	Energy production and conversion
b2290	alaA	0.678231	0.1	12	High cross-correlation (272)	METABOLISM	Amino acid transport and metabolism
b2296	ackA	-0.0273021	0.1	12	Low cross-correlation (183)	METABOLISM	Energy production and conversion
b2297	pta	-0.801969	0.1	12	Low cross-correlation (183)	METABOLISM	Energy production and conversion
b2297	pta	-0.801969	0.1	12	Low cross-correlation (183)	POORLY CHARACTERIZED	General function prediction only
b2312	purF	0.809645	0.1	12	High cross-correlation (272)	METABOLISM	Nucleotide transport and metabolism
b2316	accD	0.682659	0.1	12	High cross-correlation (272)	METABOLISM	Lipid transport and metabolism
b2318	truA	0.696978	0.1	12	High cross-correlation (272)	INFORMATION STORAGE AND PROCESSING	Translation, ribosomal structure and biogenesis
b2320	pdxB	0.800689	0.1	12	High cross-correlation (272)	METABOLISM	Coenzyme transport and metabolism
b2323	fabB	0.485933	0.1	12	Moderate	METABOLISM	Lipid transport and metabolism
b2324	mnmC	0.747567	0.1	12	High cross-correlation (272)	INFORMATION STORAGE AND PROCESSING	Translation, ribosomal structure and biogenesis
b2324	mnmC	0.747567	0.1	12	High cross-correlation (272)	METABOLISM	Amino acid transport and metabolism
b2329	aroC	0.737941	0.1	12	High cross-correlation (272)	METABOLISM	Amino acid transport and metabolism
b2341	fadJ	-0.800287	0.1	12	Low cross-correlation (183)	METABOLISM	Lipid transport and metabolism
b2342	fadI	-0.785105	0.1	12	Low cross-correlation (183)	METABOLISM	Lipid transport and metabolism
b2388	glk	-0.120462	0.1	12	Low cross-correlation (183)	METABOLISM	Carbohydrate transport and metabolism
b2400	gltX	0.755766	0.1	12	High cross-correlation (272)	INFORMATION STORAGE AND PROCESSING	Translation, ribosomal structure and biogenesis
b2414	cysK	0.661312	0.1	12	High cross-correlation (272)	METABOLISM	Amino acid transport and metabolism
b2415	ptsH	-0.0324209	0.1	12	Low cross-correlation (183)	CELLULAR PROCESSES AND SIGNALING	Signal transduction mechanisms
b2417	crr	-0.532899	0.1	12	Low cross-correlation (183)	METABOLISM	Carbohydrate transport and metabolism
b2436	hemF	-0.539066	0.1	12	Low cross-correlation (183)	METABOLISM	Coenzyme transport and metabolism
b2464	talA	-0.38837	0.1	12	Low cross-correlation (183)	METABOLISM	Carbohydrate transport and metabolism
b2465	tktB	0.486936	0.1	12	Moderate	METABOLISM	Carbohydrate transport and metabolism
b2472	dapE	0.130392	0.1	12	Low cross-correlation (183)	METABOLISM	Amino acid transport and metabolism
b2474	tmcA	0.694947	0.1	12	High cross-correlation (272)	INFORMATION STORAGE AND PROCESSING	Translation, ribosomal structure and biogenesis
b2476	purC	0.735639	0.1	12	High cross-correlation (272)	METABOLISM	Nucleotide transport and metabolism
b2477	bamC	-0.412945	0.1	12	Low cross-correlation (183)	POORLY CHARACTERIZED	Function unknown
b2478	dapA	0.637761	0.1	12	Moderate	METABOLISM	Amino acid transport and metabolism
b2499	purM	0.778474	0.1	12	High cross-correlation (272)	METABOLISM	Nucleotide transport and metabolism
b2500	purN	0.659187	0.1	12	High cross-correlation (272)	METABOLISM	Nucleotide transport and metabolism
b2501	ppk	-0.0510716	0.1	12	Low cross-correlation (183)	METABOLISM	Inorganic ion transport and metabolism
b2512	bamB	-0.378713	0.1	12	Low cross-correlation (183)	CELLULAR PROCESSES AND SIGNALING	Cell wall/membrane/envelope biogenesis
b2514	hisS	0.756273	0.1	12	High cross-correlation (272)	INFORMATION STORAGE AND PROCESSING	Translation, ribosomal structure and biogenesis
b2515	ispG	-0.437605	0.1	12	Low cross-correlation (183)	METABOLISM	Lipid transport and metabolism
b2517	rlmN	0.715661	0.1	12	High cross-correlation (272)	INFORMATION STORAGE AND PROCESSING	Translation, ribosomal structure and biogenesis
b2529	iscU	-0.696936	0.1	12	Low cross-correlation (183)	CELLULAR PROCESSES AND SIGNALING	Posttranslational modification, protein turnover, chaperones
b2530	iscS	0.718709	0.1	12	High cross-correlation (272)	METABOLISM	Amino acid transport and metabolism
b2532	trmJ	0.764196	0.1	12	High cross-correlation (272)	INFORMATION STORAGE AND PROCESSING	Translation, ribosomal structure and biogenesis
b2551	glyA	0.6952	0.1	12	High cross-correlation (272)	METABOLISM	Amino acid transport and metabolism
b2557	purL	0.785552	0.1	12	High cross-correlation (272)	METABOLISM	Nucleotide transport and metabolism
b2559	tadA	0.796131	0.1	12	High cross-correlation (272)	INFORMATION STORAGE AND PROCESSING	Translation, ribosomal structure and biogenesis
b2564	pdxJ	0.631714	0.1	12	Moderate	METABOLISM	Coenzyme transport and metabolism
b2567	rnc	-0.33898	0.1	12	Low cross-correlation (183)	INFORMATION STORAGE AND PROCESSING	Transcription
b2573	rpoE	-0.725069	0.1	12	Low cross-correlation (183)	INFORMATION STORAGE AND PROCESSING	Transcription
b2574	nadB	0.691921	0.1	12	High cross-correlation (272)	METABOLISM	Coenzyme transport and metabolism
b2575	yfiC	0.741202	0.1	12	High cross-correlation (272)	INFORMATION STORAGE AND PROCESSING	Translation, ribosomal structure and biogenesis
b2579	grcA	-0.0726226	0.1	12	Low cross-correlation (183)	METABOLISM	Coenzyme transport and metabolism
b2585	pssA	-0.397454	0.1	12	Low cross-correlation (183)	METABOLISM	Lipid transport and metabolism
b2594	rluD	0.0149856	0.1	12	Low cross-correlation (183)	INFORMATION STORAGE AND PROCESSING	Translation, ribosomal structure and biogenesis
b2595	bamD	-0.436872	0.1	12	Low cross-correlation (183)	CELLULAR PROCESSES AND SIGNALING	Cell wall/membrane/envelope biogenesis
b2599	pheA	0.657475	0.1	12	High cross-correlation (272)	METABOLISM	Amino acid transport and metabolism
b2600	tyrA	0.804286	0.1	12	High cross-correlation (272)	METABOLISM	Amino acid transport and metabolism
b2601	aroF	0.812271	0.1	12	High cross-correlation (272)	METABOLISM	Amino acid transport and metabolism
b2606	rplS	0.720098	0.1	12	High cross-correlation (272)	INFORMATION STORAGE AND PROCESSING	Translation, ribosomal structure and biogenesis
b2607	trmD	0.603464	0.1	12	Moderate	INFORMATION STORAGE AND PROCESSING	Translation, ribosomal structure and biogenesis
b2608	rimM	0.6661	0.1	12	High cross-correlation (272)	INFORMATION STORAGE AND PROCESSING	Translation, ribosomal structure and biogenesis
b2609	rpsP	0.681254	0.1	12	High cross-correlation (272)	INFORMATION STORAGE AND PROCESSING	Translation, ribosomal structure and biogenesis
b2610	ffh	-0.740635	0.1	12	Low cross-correlation (183)	CELLULAR PROCESSES AND SIGNALING	Intracellular trafficking, secretion, and vesicular transport
b2614	grpE	-0.551037	0.1	12	Low cross-correlation (183)	CELLULAR PROCESSES AND SIGNALING	Posttranslational modification, protein turnover, chaperones
b2615	nadK	-0.54389	0.1	12	Low cross-correlation (183)	METABOLISM	Nucleotide transport and metabolism
b2617	bamE	-0.282456	0.1	12	Low cross-correlation (183)	CELLULAR PROCESSES AND SIGNALING	Cell wall/membrane/envelope biogenesis
b2687	luxS	-0.688378	0.1	12	Low cross-correlation (183)	CELLULAR PROCESSES AND SIGNALING	Signal transduction mechanisms
b2690	yqaB	0.203113	0.1	12	Moderate	METABOLISM	Carbohydrate transport and metabolism
b2697	alaS	0.728957	0.1	12	High cross-correlation (272)	INFORMATION STORAGE AND PROCESSING	Translation, ribosomal structure and biogenesis
b2741	rpoS	-0.458456	0.1	12	Low cross-correlation (183)	INFORMATION STORAGE AND PROCESSING	Transcription
b2744	umpG	0.558723	0.1	12	Moderate	INFORMATION STORAGE AND PROCESSING	Replication, recombination and repair
b2744	surE	0.558723	0.1	12	Moderate	INFORMATION STORAGE AND PROCESSING	Replication, recombination and repair
b2745	truD	0.700035	0.1	12	High cross-correlation (272)	INFORMATION STORAGE AND PROCESSING	Translation, ribosomal structure and biogenesis
b2746	ispF	0.727874	0.1	12	High cross-correlation (272)	METABOLISM	Lipid transport and metabolism
b2747	ispD	0.71623	0.1	12	High cross-correlation (272)	METABOLISM	Lipid transport and metabolism
b2750	cysC	0.806177	0.1	12	High cross-correlation (272)	METABOLISM	Inorganic ion transport and metabolism
b2751	cysN	0.78152	0.1	12	High cross-correlation (272)	METABOLISM	Inorganic ion transport and metabolism
b2752	cysD	0.772915	0.1	12	High cross-correlation (272)	METABOLISM	Amino acid transport and metabolism
b2762	cysH	0.78224	0.1	12	High cross-correlation (272)	METABOLISM	Amino acid transport and metabolism
b2763	cysI	0.801672	0.1	12	High cross-correlation (272)	METABOLISM	Inorganic ion transport and metabolism
b2764	cysJ	0.793936	0.1	12	High cross-correlation (272)	METABOLISM	Inorganic ion transport and metabolism
b2765	queD	0.823472	0.1	12	High cross-correlation (272)	METABOLISM	Coenzyme transport and metabolism
b2779	eno	-0.50933	0.1	12	Low cross-correlation (183)	METABOLISM	Carbohydrate transport and metabolism
b2780	pyrG	0.771677	0.1	12	High cross-correlation (272)	METABOLISM	Nucleotide transport and metabolism
b2785	rlmD	0.766755	0.1	12	High cross-correlation (272)	INFORMATION STORAGE AND PROCESSING	Translation, ribosomal structure and biogenesis
b2791	truC	0.762294	0.1	12	High cross-correlation (272)	INFORMATION STORAGE AND PROCESSING	Translation, ribosomal structure and biogenesis
b2794	queF	0.754348	0.1	12	High cross-correlation (272)	INFORMATION STORAGE AND PROCESSING	Translation, ribosomal structure and biogenesis
b2806	rlmM	-0.687159	0.1	12	Low cross-correlation (183)	INFORMATION STORAGE AND PROCESSING	Translation, ribosomal structure and biogenesis
b2818	argA	0.722509	0.1	12	High cross-correlation (272)	METABOLISM	Amino acid transport and metabolism
b2836	aas	0.524414	0.1	12	Moderate	METABOLISM	Lipid transport and metabolism
b2838	lysA	0.714353	0.1	12	High cross-correlation (272)	METABOLISM	Amino acid transport and metabolism
b2866	xdhA	-0.747797	0.1	12	Low cross-correlation (183)	METABOLISM	Energy production and conversion
b2867	xdhB	-0.732854	0.1	12	Low cross-correlation (183)	METABOLISM	Energy production and conversion
b2868	xdhC	-0.764891	0.1	12	Low cross-correlation (183)	METABOLISM	Energy production and conversion
b2874	yqeA	-0.677902	0.1	12	Low cross-correlation (183)	METABOLISM	Amino acid transport and metabolism
b2890	lysS	0.730371	0.1	12	High cross-correlation (272)	INFORMATION STORAGE AND PROCESSING	Translation, ribosomal structure and biogenesis
b2891	prfB	0.710946	0.1	12	High cross-correlation (272)	INFORMATION STORAGE AND PROCESSING	Translation, ribosomal structure and biogenesis
b2913	serA	0.718675	0.1	12	High cross-correlation (272)	METABOLISM	Coenzyme transport and metabolism
b2914	rpiA	0.484683	0.1	12	Moderate	METABOLISM	Carbohydrate transport and metabolism
b2925	fbaA	0.623265	0.1	12	Moderate	METABOLISM	Carbohydrate transport and metabolism
b2926	pgk	0.529042	0.1	12	Moderate	METABOLISM	Carbohydrate transport and metabolism
b2930	yggF	0.755744	0.1	12	High cross-correlation (272)	METABOLISM	Carbohydrate transport and metabolism
b2935	tktA	0.702575	0.1	12	High cross-correlation (272)	METABOLISM	Carbohydrate transport and metabolism
b2942	metK	0.671022	0.1	12	High cross-correlation (272)	METABOLISM	Coenzyme transport and metabolism
b2943	galP	0.469748	0.1	12	Moderate	METABOLISM	Carbohydrate transport and metabolism
b2946	rsmE	0.772501	0.1	12	High cross-correlation (272)	INFORMATION STORAGE AND PROCESSING	Translation, ribosomal structure and biogenesis
b2960	trmI	0.468791	0.1	12	High cross-correlation (272)	INFORMATION STORAGE AND PROCESSING	Translation, ribosomal structure and biogenesis
b2975	glcA	-0.234463	0.1	12	Low cross-correlation (183)	METABOLISM	Energy production and conversion
b3005	exbD	0.570088	0.1	12	Moderate	CELLULAR PROCESSES AND SIGNALING	Intracellular trafficking, secretion, and vesicular transport
b3006	exbB	0.459578	0.1	12	Moderate	CELLULAR PROCESSES AND SIGNALING	Intracellular trafficking, secretion, and vesicular transport
b3018	plsC	0.759031	0.1	12	High cross-correlation (272)	METABOLISM	Lipid transport and metabolism
b3029	ygiN	0.673273	0.1	12	High cross-correlation (272)	METABOLISM	Energy production and conversion
b3040	zupT	0.717058	0.1	12	High cross-correlation (272)	METABOLISM	Inorganic ion transport and metabolism
b3041	ribB	-0.527373	0.1	12	Low cross-correlation (183)	METABOLISM	Coenzyme transport and metabolism
b3065	rpsU	0.71587	0.1	12	High cross-correlation (272)	INFORMATION STORAGE AND PROCESSING	Translation, ribosomal structure and biogenesis
b3067	rpoD	0.546227	0.1	12	Moderate	INFORMATION STORAGE AND PROCESSING	Transcription
b3084	rlmG	0.803968	0.1	12	High cross-correlation (272)	INFORMATION STORAGE AND PROCESSING	Translation, ribosomal structure and biogenesis
b3115	tdcD	0.0343585	0.1	12	Low cross-correlation (183)	METABOLISM	Energy production and conversion
b3117	tdcB	-0.683451	0.1	12	Low cross-correlation (183)	METABOLISM	Amino acid transport and metabolism
b3125	garR	-0.530539	0.1	12	Low cross-correlation (183)	METABOLISM	Lipid transport and metabolism
b3146	rsmI	0.750555	0.1	12	High cross-correlation (272)	INFORMATION STORAGE AND PROCESSING	Translation, ribosomal structure and biogenesis
b3165	rpsO	0.653108	0.1	12	Moderate	INFORMATION STORAGE AND PROCESSING	Translation, ribosomal structure and biogenesis
b3166	truB	0.842038	0.1	12	High cross-correlation (272)	INFORMATION STORAGE AND PROCESSING	Translation, ribosomal structure and biogenesis
b3167	rbfA	0.852684	0.1	12	High cross-correlation (272)	INFORMATION STORAGE AND PROCESSING	Translation, ribosomal structure and biogenesis
b3168	infB	0.855735	0.1	12	High cross-correlation (272)	CELLULAR PROCESSES AND SIGNALING	Cell wall/membrane/envelope biogenesis
b3168	infB	0.855735	0.1	12	High cross-correlation (272)	INFORMATION STORAGE AND PROCESSING	Translation, ribosomal structure and biogenesis
b3169	nusA	0.826923	0.1	12	High cross-correlation (272)	INFORMATION STORAGE AND PROCESSING	Transcription
b3172	argG	0.779987	0.1	12	High cross-correlation (272)	METABOLISM	Amino acid transport and metabolism
b3175	secG	-0.646081	0.1	12	Low cross-correlation (183)	CELLULAR PROCESSES AND SIGNALING	Intracellular trafficking, secretion, and vesicular transport
b3176	glmM	0.71021	0.1	12	High cross-correlation (272)	METABOLISM	Carbohydrate transport and metabolism
b3179	rlmE	-0.701405	0.1	12	Low cross-correlation (183)	INFORMATION STORAGE AND PROCESSING	Translation, ribosomal structure and biogenesis
b3181	greA	0.303779	0.1	12	Moderate	INFORMATION STORAGE AND PROCESSING	Transcription
b3185	rpmA	0.678269	0.1	12	High cross-correlation (272)	INFORMATION STORAGE AND PROCESSING	Translation, ribosomal structure and biogenesis
b3186	rplU	0.599536	0.1	12	Moderate	INFORMATION STORAGE AND PROCESSING	Translation, ribosomal structure and biogenesis
b3189	murA	0.73538	0.1	12	High cross-correlation (272)	CELLULAR PROCESSES AND SIGNALING	Cell wall/membrane/envelope biogenesis
b3196	yrbG	0.595987	0.1	12	Moderate	METABOLISM	Inorganic ion transport and metabolism
b3197	kdsD	0.743695	0.1	12	High cross-correlation (272)	CELLULAR PROCESSES AND SIGNALING	Signal transduction mechanisms
b3197	kdsD	0.743695	0.1	12	High cross-correlation (272)	METABOLISM	Carbohydrate transport and metabolism
b3198	kdsC	0.738975	0.1	12	High cross-correlation (272)	CELLULAR PROCESSES AND SIGNALING	Cell wall/membrane/envelope biogenesis
b3199	lptC	-0.465217	0.1	12	Low cross-correlation (183)	CELLULAR PROCESSES AND SIGNALING	Cell wall/membrane/envelope biogenesis
b3200	lptA	-0.265944	0.1	12	Low cross-correlation (183)	CELLULAR PROCESSES AND SIGNALING	Cell wall/membrane/envelope biogenesis
b3201	lptB	0.427112	0.1	12	Moderate	CELLULAR PROCESSES AND SIGNALING	Cell wall/membrane/envelope biogenesis
b3202	rpoN	0.347623	0.1	12	Moderate	INFORMATION STORAGE AND PROCESSING	Transcription
b3230	rpsI	0.721349	0.1	12	High cross-correlation (272)	INFORMATION STORAGE AND PROCESSING	Translation, ribosomal structure and biogenesis
b3231	rplM	0.639243	0.1	12	Moderate	INFORMATION STORAGE AND PROCESSING	Translation, ribosomal structure and biogenesis
b3236	mdh	-0.203971	0.1	12	Low cross-correlation (183)	METABOLISM	Energy production and conversion
b3247	rng	0.233783	0.1	12	Moderate	INFORMATION STORAGE AND PROCESSING	Translation, ribosomal structure and biogenesis
b3255	accB	0.691517	0.1	12	High cross-correlation (272)	METABOLISM	Coenzyme transport and metabolism
b3256	accC	0.702811	0.1	12	High cross-correlation (272)	METABOLISM	Lipid transport and metabolism
b3282	tsaC	0.766305	0.1	12	High cross-correlation (272)	INFORMATION STORAGE AND PROCESSING	Translation, ribosomal structure and biogenesis
b3287	def	-0.636204	0.1	12	Low cross-correlation (183)	INFORMATION STORAGE AND PROCESSING	Translation, ribosomal structure and biogenesis
b3289	rsmB	-0.161507	0.1	12	Low cross-correlation (183)	INFORMATION STORAGE AND PROCESSING	Translation, ribosomal structure and biogenesis
b3289	rsmB	-0.161507	0.1	12	Low cross-correlation (183)	INFORMATION STORAGE AND PROCESSING	Transcription
b3294	rplQ	0.707786	0.1	12	High cross-correlation (272)	INFORMATION STORAGE AND PROCESSING	Translation, ribosomal structure and biogenesis
b3295	rpoA	0.61039	0.1	12	Moderate	INFORMATION STORAGE AND PROCESSING	Transcription
b3296	rpsD	0.54687	0.1	12	Moderate	INFORMATION STORAGE AND PROCESSING	Translation, ribosomal structure and biogenesis
b3297	rpsK	0.652235	0.1	12	Moderate	INFORMATION STORAGE AND PROCESSING	Translation, ribosomal structure and biogenesis
b3298	rpsM	0.619889	0.1	12	Moderate	INFORMATION STORAGE AND PROCESSING	Translation, ribosomal structure and biogenesis
b3299	rpmJ	0.394244	0.1	12	Moderate	INFORMATION STORAGE AND PROCESSING	Translation, ribosomal structure and biogenesis
b3300	secY	-0.71075	0.1	12	Low cross-correlation (183)	CELLULAR PROCESSES AND SIGNALING	Intracellular trafficking, secretion, and vesicular transport
b3301	rplO	0.688387	0.1	12	High cross-correlation (272)	INFORMATION STORAGE AND PROCESSING	Translation, ribosomal structure and biogenesis
b3302	rpmD	0.684409	0.1	12	High cross-correlation (272)	INFORMATION STORAGE AND PROCESSING	Translation, ribosomal structure and biogenesis
b3303	rpsE	0.658288	0.1	12	High cross-correlation (272)	INFORMATION STORAGE AND PROCESSING	Translation, ribosomal structure and biogenesis
b3304	rplR	0.651639	0.1	12	Moderate	INFORMATION STORAGE AND PROCESSING	Translation, ribosomal structure and biogenesis
b3305	rplF	0.696544	0.1	12	High cross-correlation (272)	INFORMATION STORAGE AND PROCESSING	Translation, ribosomal structure and biogenesis
b3306	rpsH	0.688135	0.1	12	High cross-correlation (272)	INFORMATION STORAGE AND PROCESSING	Translation, ribosomal structure and biogenesis
b3307	rpsN	0.717848	0.1	12	High cross-correlation (272)	INFORMATION STORAGE AND PROCESSING	Translation, ribosomal structure and biogenesis
b3308	rplE	0.668148	0.1	12	High cross-correlation (272)	INFORMATION STORAGE AND PROCESSING	Translation, ribosomal structure and biogenesis
b3309	rplX	0.652195	0.1	12	Moderate	INFORMATION STORAGE AND PROCESSING	Translation, ribosomal structure and biogenesis
b3310	rplN	0.504287	0.1	12	Moderate	INFORMATION STORAGE AND PROCESSING	Translation, ribosomal structure and biogenesis
b3311	rpsQ	0.679578	0.1	12	High cross-correlation (272)	INFORMATION STORAGE AND PROCESSING	Translation, ribosomal structure and biogenesis
b3312	rpmC	0.677321	0.1	12	High cross-correlation (272)	INFORMATION STORAGE AND PROCESSING	Translation, ribosomal structure and biogenesis
b3313	rplP	0.683848	0.1	12	High cross-correlation (272)	INFORMATION STORAGE AND PROCESSING	Translation, ribosomal structure and biogenesis
b3314	rpsC	0.664703	0.1	12	High cross-correlation (272)	INFORMATION STORAGE AND PROCESSING	Translation, ribosomal structure and biogenesis
b3315	rplV	0.685296	0.1	12	High cross-correlation (272)	INFORMATION STORAGE AND PROCESSING	Translation, ribosomal structure and biogenesis
b3316	rpsS	0.689275	0.1	12	High cross-correlation (272)	INFORMATION STORAGE AND PROCESSING	Translation, ribosomal structure and biogenesis
b3317	rplB	0.696773	0.1	12	High cross-correlation (272)	INFORMATION STORAGE AND PROCESSING	Translation, ribosomal structure and biogenesis
b3318	rplW	0.694788	0.1	12	High cross-correlation (272)	INFORMATION STORAGE AND PROCESSING	Translation, ribosomal structure and biogenesis
b3319	rplD	0.678183	0.1	12	High cross-correlation (272)	INFORMATION STORAGE AND PROCESSING	Translation, ribosomal structure and biogenesis
b3320	rplC	0.627808	0.1	12	Moderate	INFORMATION STORAGE AND PROCESSING	Translation, ribosomal structure and biogenesis
b3321	rpsJ	0.667172	0.1	12	High cross-correlation (272)	INFORMATION STORAGE AND PROCESSING	Translation, ribosomal structure and biogenesis
b3339	tufA	0.584938	0.1	12	Moderate	INFORMATION STORAGE AND PROCESSING	Translation, ribosomal structure and biogenesis
b3341	rpsG	0.595494	0.1	12	Moderate	INFORMATION STORAGE AND PROCESSING	Translation, ribosomal structure and biogenesis
b3342	rpsL	0.685738	0.1	12	High cross-correlation (272)	INFORMATION STORAGE AND PROCESSING	Translation, ribosomal structure and biogenesis
b3343	tusB	-0.211192	0.1	12	Low cross-correlation (183)	CELLULAR PROCESSES AND SIGNALING	Posttranslational modification, protein turnover, chaperones
b3344	tusC	0.710268	0.1	12	High cross-correlation (272)	METABOLISM	Inorganic ion transport and metabolism
b3345	tusD	0.680942	0.1	12	High cross-correlation (272)	METABOLISM	Inorganic ion transport and metabolism
b3359	argD	0.777277	0.1	12	High cross-correlation (272)	METABOLISM	Amino acid transport and metabolism
b3368	cysG	0.709339	0.1	12	High cross-correlation (272)	METABOLISM	Coenzyme transport and metabolism
b3384	trpS	0.696307	0.1	12	High cross-correlation (272)	INFORMATION STORAGE AND PROCESSING	Translation, ribosomal structure and biogenesis
b3386	rpe	-0.0924692	0.1	12	Low cross-correlation (183)	METABOLISM	Carbohydrate transport and metabolism
b3389	aroB	0.765266	0.1	12	High cross-correlation (272)	METABOLISM	Amino acid transport and metabolism
b3390	aroK	0.731553	0.1	12	High cross-correlation (272)	METABOLISM	Amino acid transport and metabolism
b3403	pck	0.326927	0.1	12	Moderate	METABOLISM	Energy production and conversion
b3406	greB	-0.397743	0.1	12	Low cross-correlation (183)	INFORMATION STORAGE AND PROCESSING	Transcription
b3416	malQ	-0.0613578	0.1	12	Low cross-correlation (183)	METABOLISM	Carbohydrate transport and metabolism
b3433	asd	0.682677	0.1	12	High cross-correlation (272)	METABOLISM	Amino acid transport and metabolism
b3461	rpoH	-0.729189	0.1	12	Low cross-correlation (183)	INFORMATION STORAGE AND PROCESSING	Transcription
b3464	ftsY	-0.73366	0.1	12	Low cross-correlation (183)	CELLULAR PROCESSES AND SIGNALING	Intracellular trafficking, secretion, and vesicular transport
b3465	rsmD	0.741267	0.1	12	High cross-correlation (272)	INFORMATION STORAGE AND PROCESSING	Translation, ribosomal structure and biogenesis
b3470	tusA	0.795772	0.1	12	High cross-correlation (272)	CELLULAR PROCESSES AND SIGNALING	Posttranslational modification, protein turnover, chaperones
b3493	pitA	0.75554	0.1	12	High cross-correlation (272)	METABOLISM	Inorganic ion transport and metabolism
b3559	glyS	0.671624	0.1	12	High cross-correlation (272)	INFORMATION STORAGE AND PROCESSING	Translation, ribosomal structure and biogenesis
b3560	glyQ	0.68391	0.1	12	High cross-correlation (272)	INFORMATION STORAGE AND PROCESSING	Translation, ribosomal structure and biogenesis
b3603	lldP	0.222102	0.1	12	Moderate	METABOLISM	Energy production and conversion
b3605	lldD	0.165162	0.1	12	Moderate	METABOLISM	Energy production and conversion
b3607	cysE	0.651257	0.1	12	Moderate	METABOLISM	Amino acid transport and metabolism
b3608	gpsA	-0.147617	0.1	12	Low cross-correlation (183)	METABOLISM	Energy production and conversion
b3612	gpmM	0.734375	0.1	12	High cross-correlation (272)	METABOLISM	Carbohydrate transport and metabolism
b3633	waaA	0.798658	0.1	12	High cross-correlation (272)	CELLULAR PROCESSES AND SIGNALING	Cell wall/membrane/envelope biogenesis
b3636	rpmG	0.710613	0.1	12	High cross-correlation (272)	INFORMATION STORAGE AND PROCESSING	Translation, ribosomal structure and biogenesis
b3637	rpmB	0.649032	0.1	12	Moderate	INFORMATION STORAGE AND PROCESSING	Translation, ribosomal structure and biogenesis
b3642	pyrE	0.571086	0.1	12	Moderate	METABOLISM	Nucleotide transport and metabolism
b3648	gmk	-0.579375	0.1	12	Low cross-correlation (183)	METABOLISM	Nucleotide transport and metabolism
b3649	rpoZ	0.737472	0.1	12	High cross-correlation (272)	INFORMATION STORAGE AND PROCESSING	Transcription
b3703	rpmH	0.770461	0.1	12	High cross-correlation (272)	INFORMATION STORAGE AND PROCESSING	Translation, ribosomal structure and biogenesis
b3704	rnpA	0.769664	0.1	12	High cross-correlation (272)	INFORMATION STORAGE AND PROCESSING	Translation, ribosomal structure and biogenesis
b3705	yidC	-0.776907	0.1	12	Low cross-correlation (183)	CELLULAR PROCESSES AND SIGNALING	Cell wall/membrane/envelope biogenesis
b3706	mnmE	0.73305	0.1	12	High cross-correlation (272)	INFORMATION STORAGE AND PROCESSING	Translation, ribosomal structure and biogenesis
b3729	glmS	0.764584	0.1	12	High cross-correlation (272)	CELLULAR PROCESSES AND SIGNALING	Cell wall/membrane/envelope biogenesis
b3730	glmU	0.801443	0.1	12	High cross-correlation (272)	CELLULAR PROCESSES AND SIGNALING	Cell wall/membrane/envelope biogenesis
b3731	atpC	-0.565117	0.1	12	Low cross-correlation (183)	METABOLISM	Energy production and conversion
b3732	atpD	-0.661204	0.1	12	Low cross-correlation (183)	METABOLISM	Energy production and conversion
b3733	atpG	-0.640711	0.1	12	Low cross-correlation (183)	METABOLISM	Energy production and conversion
b3734	atpA	-0.655752	0.1	12	Low cross-correlation (183)	METABOLISM	Energy production and conversion
b3735	atpH	-0.649699	0.1	12	Low cross-correlation (183)	METABOLISM	Energy production and conversion
b3736	atpF	-0.614932	0.1	12	Low cross-correlation (183)	METABOLISM	Energy production and conversion
b3738	atpB	-0.601981	0.1	12	Low cross-correlation (183)	METABOLISM	Energy production and conversion
b3739	atpI	-0.611879	0.1	12	Low cross-correlation (183)	METABOLISM	Energy production and conversion
b3740	rsmG	0.783971	0.1	12	High cross-correlation (272)	INFORMATION STORAGE AND PROCESSING	Translation, ribosomal structure and biogenesis
b3741	mnmG	0.748527	0.1	12	High cross-correlation (272)	INFORMATION STORAGE AND PROCESSING	Translation, ribosomal structure and biogenesis
b3747	kup	0.166247	0.1	12	Low cross-correlation (183)	METABOLISM	Inorganic ion transport and metabolism
b3770	ilvE	0.755878	0.1	12	High cross-correlation (272)	METABOLISM	Amino acid transport and metabolism
b3771	ilvD	0.751011	0.1	12	High cross-correlation (272)	METABOLISM	Amino acid transport and metabolism
b3774	ilvC	0.668749	0.1	12	High cross-correlation (272)	METABOLISM	Amino acid transport and metabolism
b3783	rho	0.692314	0.1	12	High cross-correlation (272)	INFORMATION STORAGE AND PROCESSING	Transcription
b3803	hemX	0.551688	0.1	12	Moderate	POORLY CHARACTERIZED	Function unknown
b3804	hemD	0.715518	0.1	12	High cross-correlation (272)	METABOLISM	Coenzyme transport and metabolism
b3805	hemC	-0.528026	0.1	12	Low cross-correlation (183)	METABOLISM	Coenzyme transport and metabolism
b3807	cyaY	-0.594878	0.1	12	Low cross-correlation (183)	METABOLISM	Inorganic ion transport and metabolism
b3829	metE	0.700567	0.1	12	High cross-correlation (272)	METABOLISM	Amino acid transport and metabolism
b3844	fre	0.467929	0.1	12	Moderate	METABOLISM	Coenzyme transport and metabolism
b3846	fadB	-0.751118	0.1	12	Low cross-correlation (183)	METABOLISM	Lipid transport and metabolism
b3850	hemG	-0.0490742	0.1	12	Low cross-correlation (183)	METABOLISM	Coenzyme transport and metabolism
b3919	tpiA	-0.0377611	0.1	12	Low cross-correlation (183)	METABOLISM	Carbohydrate transport and metabolism
b3924	fpr	-0.699439	0.1	12	Low cross-correlation (183)	METABOLISM	Energy production and conversion
b3926	glpK	0.0652252	0.1	12	Low cross-correlation (183)	METABOLISM	Energy production and conversion
b3927	glpF	0.0526622	0.1	12	Low cross-correlation (183)	METABOLISM	Carbohydrate transport and metabolism
b3936	rpmE	-0.126884	0.1	12	Low cross-correlation (183)	INFORMATION STORAGE AND PROCESSING	Translation, ribosomal structure and biogenesis
b3939	metB	0.673183	0.1	12	High cross-correlation (272)	METABOLISM	Amino acid transport and metabolism
b3940	metL	0.715515	0.1	12	High cross-correlation (272)	METABOLISM	Amino acid transport and metabolism
b3941	metF	0.749112	0.1	12	High cross-correlation (272)	METABOLISM	Amino acid transport and metabolism
b3942	katG	0.606428	0.1	12	High cross-correlation (272)	METABOLISM	Inorganic ion transport and metabolism
b3945	gldA	0.0472141	0.1	12	Low cross-correlation (183)	METABOLISM	Energy production and conversion
b3951	pflD	-0.596419	0.1	12	Low cross-correlation (183)	METABOLISM	Energy production and conversion
b3956	ppc	0.731659	0.1	12	High cross-correlation (272)	METABOLISM	Energy production and conversion
b3957	argE	0.685799	0.1	12	High cross-correlation (272)	METABOLISM	Amino acid transport and metabolism
b3958	argC	0.759322	0.1	12	High cross-correlation (272)	METABOLISM	Amino acid transport and metabolism
b3959	argB	0.754467	0.1	12	High cross-correlation (272)	METABOLISM	Amino acid transport and metabolism
b3960	argH	0.709284	0.1	12	High cross-correlation (272)	METABOLISM	Amino acid transport and metabolism
b3965	trmA	0.551245	0.1	12	Moderate	INFORMATION STORAGE AND PROCESSING	Translation, ribosomal structure and biogenesis
b3966	btuB	0.778685	0.1	12	High cross-correlation (272)	METABOLISM	Coenzyme transport and metabolism
b3967	murI	0.718073	0.1	12	High cross-correlation (272)	CELLULAR PROCESSES AND SIGNALING	Cell wall/membrane/envelope biogenesis
b3972	murB	0.658212	0.1	12	Moderate	CELLULAR PROCESSES AND SIGNALING	Cell wall/membrane/envelope biogenesis
b3981	secE	-0.628388	0.1	12	Low cross-correlation (183)	CELLULAR PROCESSES AND SIGNALING	Intracellular trafficking, secretion, and vesicular transport
b3982	nusG	0.807407	0.1	12	High cross-correlation (272)	INFORMATION STORAGE AND PROCESSING	Transcription
b3983	rplK	0.633582	0.1	12	Moderate	INFORMATION STORAGE AND PROCESSING	Translation, ribosomal structure and biogenesis
b3984	rplA	0.656101	0.1	12	High cross-correlation (272)	INFORMATION STORAGE AND PROCESSING	Translation, ribosomal structure and biogenesis
b3985	rplJ	-0.0419853	0.1	12	Low cross-correlation (183)	INFORMATION STORAGE AND PROCESSING	Translation, ribosomal structure and biogenesis
b3986	rplL	-0.1136	0.1	12	Low cross-correlation (183)	INFORMATION STORAGE AND PROCESSING	Translation, ribosomal structure and biogenesis
b3987	rpoB	0.710708	0.1	12	High cross-correlation (272)	INFORMATION STORAGE AND PROCESSING	Transcription
b3988	rpoC	0.627385	0.1	12	Moderate	INFORMATION STORAGE AND PROCESSING	Transcription
b3990	thiH	-0.63374	0.1	12	Low cross-correlation (183)	METABOLISM	Coenzyme transport and metabolism
b3991	thiG	-0.611456	0.1	12	Low cross-correlation (183)	METABOLISM	Coenzyme transport and metabolism
b3992	thiF	-0.64786	0.1	12	Low cross-correlation (183)	METABOLISM	Coenzyme transport and metabolism
b3993	thiE	-0.672818	0.1	12	Low cross-correlation (183)	METABOLISM	Coenzyme transport and metabolism
b3994	thiC	-0.651161	0.1	12	Low cross-correlation (183)	METABOLISM	Coenzyme transport and metabolism
b3997	hemE	-0.747926	0.1	12	Low cross-correlation (183)	METABOLISM	Coenzyme transport and metabolism
b4005	purD	0.810596	0.1	12	High cross-correlation (272)	METABOLISM	Nucleotide transport and metabolism
b4006	purH	0.802753	0.1	12	High cross-correlation (272)	METABOLISM	Nucleotide transport and metabolism
b4013	metA	0.626357	0.1	12	High cross-correlation (272)	METABOLISM	Amino acid transport and metabolism
b4014	aceB	0.437913	0.1	12	Moderate	METABOLISM	Energy production and conversion
b4015	aceA	0.312648	0.1	12	Moderate	METABOLISM	Energy production and conversion
b4022	rluF	0.577407	0.1	12	Moderate	INFORMATION STORAGE AND PROCESSING	Translation, ribosomal structure and biogenesis
b4024	lysC	0.696783	0.1	12	High cross-correlation (272)	METABOLISM	Amino acid transport and metabolism
b4025	pgi	0.65452	0.1	12	High cross-correlation (272)	METABOLISM	Carbohydrate transport and metabolism
b4032	malG	-0.00445095	0.1	12	Low cross-correlation (183)	METABOLISM	Carbohydrate transport and metabolism
b4033	malF	0.0640121	0.1	12	Low cross-correlation (183)	METABOLISM	Carbohydrate transport and metabolism
b4034	malE	0.0890311	0.1	12	Low cross-correlation (183)	METABOLISM	Carbohydrate transport and metabolism
b4035	malK	0.0960512	0.1	12	Low cross-correlation (183)	METABOLISM	Amino acid transport and metabolism
b4036	lamB	-0.0151786	0.1	12	Low cross-correlation (183)	METABOLISM	Carbohydrate transport and metabolism
b4041	plsB	0.717623	0.1	12	High cross-correlation (272)	METABOLISM	Lipid transport and metabolism
b4053	alr	0.769436	0.1	12	High cross-correlation (272)	CELLULAR PROCESSES AND SIGNALING	Cell wall/membrane/envelope biogenesis
b4054	tyrB	0.688345	0.1	12	High cross-correlation (272)	METABOLISM	Amino acid transport and metabolism
b4067	actP	0.783665	0.1	12	High cross-correlation (272)	METABOLISM	Energy production and conversion
b4090	rpiB	-0.259377	0.1	12	Low cross-correlation (183)	METABOLISM	Carbohydrate transport and metabolism
b4094	phnN	-0.724878	0.1	12	Low cross-correlation (183)	METABOLISM	Carbohydrate transport and metabolism
b4142	groS	-0.542147	0.1	12	Low cross-correlation (183)	CELLULAR PROCESSES AND SIGNALING	Posttranslational modification, protein turnover, chaperones
b4143	groL	-0.615859	0.1	12	Low cross-correlation (183)	CELLULAR PROCESSES AND SIGNALING	Posttranslational modification, protein turnover, chaperones
b4160	psd	0.696581	0.1	12	High cross-correlation (272)	METABOLISM	Lipid transport and metabolism
b4166	queG	-0.687794	0.1	12	Low cross-correlation (183)	INFORMATION STORAGE AND PROCESSING	Translation, ribosomal structure and biogenesis
b4171	miaA	-0.723452	0.1	12	Low cross-correlation (183)	INFORMATION STORAGE AND PROCESSING	Translation, ribosomal structure and biogenesis
b4177	purA	0.632882	0.1	12	Moderate	METABOLISM	Nucleotide transport and metabolism
b4180	rlmB	0.522686	0.1	12	High cross-correlation (272)	INFORMATION STORAGE AND PROCESSING	Translation, ribosomal structure and biogenesis
b4200	rpsF	0.669835	0.1	12	High cross-correlation (272)	INFORMATION STORAGE AND PROCESSING	Translation, ribosomal structure and biogenesis
b4202	rpsR	0.678614	0.1	12	High cross-correlation (272)	INFORMATION STORAGE AND PROCESSING	Translation, ribosomal structure and biogenesis
b4203	rplI	0.752765	0.1	12	High cross-correlation (272)	INFORMATION STORAGE AND PROCESSING	Translation, ribosomal structure and biogenesis
b4208	cycA	-0.598293	0.1	12	Low cross-correlation (183)	METABOLISM	Amino acid transport and metabolism
b4214	cysQ	-0.728666	0.1	12	Low cross-correlation (183)	METABOLISM	Inorganic ion transport and metabolism
b4245	pyrB	0.778419	0.1	12	High cross-correlation (272)	METABOLISM	Nucleotide transport and metabolism
b4254	argI	0.69547	0.1	12	High cross-correlation (272)	METABOLISM	Amino acid transport and metabolism
b4258	valS	0.785283	0.1	12	High cross-correlation (272)	INFORMATION STORAGE AND PROCESSING	Translation, ribosomal structure and biogenesis
b4261	lptF	-0.352519	0.1	12	Low cross-correlation (183)	CELLULAR PROCESSES AND SIGNALING	Cell wall/membrane/envelope biogenesis
b4262	lptG	-0.0476929	0.1	12	Moderate	CELLULAR PROCESSES AND SIGNALING	Cell wall/membrane/envelope biogenesis
b4371	rsmC	0.785294	0.1	12	High cross-correlation (272)	INFORMATION STORAGE AND PROCESSING	Translation, ribosomal structure and biogenesis
b4375	prfC	0.789848	0.1	12	High cross-correlation (272)	INFORMATION STORAGE AND PROCESSING	Translation, ribosomal structure and biogenesis
b4384	deoD	-0.27218	0.1	12	Low cross-correlation (183)	METABOLISM	Nucleotide transport and metabolism
b4388	serB	0.740336	0.1	12	High cross-correlation (272)	METABOLISM	Amino acid transport and metabolism
b4395	ytjC	-0.683101	0.1	12	Low cross-correlation (183)	METABOLISM	Carbohydrate transport and metabolism
b4407	thiS	-0.64328	0.1	12	Low cross-correlation (183)	METABOLISM	Coenzyme transport and metabolism
